# Supplementary material for: Periviscerokinin (Cap2b; CAPA) receptor silencing in females of Rhipicephalus microplus reduces survival, weight and reproductive output
Source: Parasit Vectors. 2022 Oct 6;15:359. doi: 10.1186/s13071-022-05457-7 (PMC9535995; doi:10.1186/s13071-022-05457-7)
Supplement: Supplementary file 4 — Additional file 4: Table S1. dsRNA treatments and respective concentrations used in each replicate of the RNAi experiment. [file 13071_2022_5457_MOESM4_ESM.xlsx]

## Sheet: Sheet1
	Treatment		dsRNA concentration (µg / µl)
		Prel. Assay	1st replicate	2nd replicate	3rd replicate	4th replicate
	dsβ-lactamase	1012 molecules dsRNA	5.53	5.53	5.53	5.53
	dsRNA 680-805	1012 molecules dsRNA	*	*	*	*
	dsRNA 956-1109	1012 molecules dsRNA	*	*	*	*
	dsRNA 1102-1200	1013 molecules dsRNA	8.27	6.2	8.27	8.27
	dsβ-actin	1012 molecules dsRNA	9.34	9.34	5.63	5.63
	*This dsRNAs was not used on this replicate
