# Supplementary material for: Periviscerokinin (Cap2b; CAPA) receptor silencing in females of Rhipicephalus microplus reduces survival, weight and reproductive output
Source: Parasit Vectors. 2022 Oct 6;15:359. doi: 10.1186/s13071-022-05457-7 (PMC9535995; doi:10.1186/s13071-022-05457-7)
Supplement: Supplementary file 5 — Additional file 5: Table S2. Pictures of ticks showing feeding progression from days 6 to 11 (December 2019), or from days 5 to 14 (July 2021) for all treatments. [file 13071_2022_5457_MOESM5_ESM.xlsx]

## Sheet: Exp Dec 2019
RNAi treat. replicates		Injected		blood meal (placed in the sleeve)						Periviscerokinin RNAi experiment
Non-inj.		-		2019-12-03
dsβ-lac.		2019-12-04		2019-12-05
dsRNA 1102-1200		2019-12-05		2019-12-06
dsβ-actin		2019-12-07		2019-12-08
Day 6 after ticks placed on the animal
	Non-Injected					dsβ-lactamase					dsRNA 1102-1200						dsβ-actin
Day 7 after ticks placed on the animal
	Non-Injected					dsβ-lactamase					dsRNA 1102-1200						dsβ-actin
Day 8 after ticks placed on the animal
	Non-Injected					dsβ-lactamase					dsRNA 1102-1200						dsβ-actin
Day 9 after ticks placed on the animal
	Non-Injected					dsβ-lactamase					dsRNA 1102-1200						dsβ-actin
Day 10 after ticks placed on the animal
	Non-Injected					dsβ-lactamase					dsRNA 1102-1200						dsβ-actin
Day 11 after ticks placed on the animal
	Non-Injected					dsβ-lactamase					dsRNA 1102-1200						dsβ-actin
						NO PICTURE

## Sheet: Exp July 2021
RNAi treat. replicates		Injected		blood meal (placed in the sleeve)
Non-inj.		-		2021-07-22
dsβ-lac.		2021-07-21		2021-07-22
dsRNA 1102-1200 #1		2021-07-20		2021-07-21
dsRNA 1102-1200 #2		2021-07-20		2021-07-21
dsRNA 1102-1200 #3		2021-07-22		2021-07-23
dsβ-actin		2021-07-21		2021-07-22
Day 5 after ticks placed on the animal
	Non-Injected				dsβ-lactamase				dsRNA 1102-1200 #1					dsRNA 1102-1200 #2				dsRNA 1102-1200 #3					dsβ-actin
Day 7 after ticks placed on the animal
	Non-Injected				dsβ-lactamase				dsRNA 1102-1200 #1				dsRNA 1102-1200 #2				dsRNA 1102-1200 #3					dsβ-actin
Day 8 after ticks placed on the animal
	Non-Injected				dsβ-lactamase				dsRNA 1102-1200 #1				dsRNA 1102-1200 #2				dsRNA 1102-1200 #3					dsβ-actin
Day 9 after ticks placed on the animal
	Non-Injected				dsβ-lactamase				dsRNA 1102-1200 #1				dsRNA 1102-1200 #2				dsRNA 1102-1200 #3					dsβ-actin
Day 10 after ticks placed on the animal
	Non-Injected				dsβ-lactamase				dsRNA 1102-1200 #1				dsRNA 1102-1200 #2				dsRNA 1102-1200 #3					dsβ-actin
Day 11 after ticks placed on the animal
	Non-Injected				dsβ-lactamase				dsRNA 1102-1200 #1				dsRNA 1102-1200 #2				dsRNA 1102-1200 #3					dsβ-actin
Day 12 after ticks placed on the animal
	Non-Injected				dsβ-lactamase				dsRNA 1102-1200 #1				dsRNA 1102-1200 #2				dsRNA 1102-1200 #3					dsβ-actin
Day 13 after ticks placed on the animal
	Non-Injected				dsβ-lactamase				dsRNA 1102-1200 #1				dsRNA 1102-1200 #2				dsRNA 1102-1200 #3					dsβ-actin
	NO TICKS
Day 14 after ticks placed on the animal
	Non-Injected				dsβ-lactamase				dsRNA 1102-1200 #1				dsRNA 1102-1200 #2				dsRNA 1102-1200 #3					dsβ-actin
	NO TICKS				NO TICKS
